# Supplementary material for: Applying and comparing various nutrient profiling models against the packaged food supply in South Africa
Source: Public Health Nutr. 2022 Feb 16;25(8):2296–307. doi: 10.1017/S1368980022000374 (PMC9378746; doi:10.1017/S1368980022000374)
Supplement: Supplementary file 1 [file S1368980022000374sup.zip]

Archive with 2 entries (2 files):
- S1368980022000374sup001.docx
- S1368980022000374sup002.docx
